# Supplementary material for: Potential of Ocular Transmission of SARS-CoV-2: A Review
Source: Vision (Basel). 2020 Sep 1;4(3):40. doi: 10.3390/vision4030040 (PMC7559808; doi:10.3390/vision4030040)
Supplement: Supplementary file 1 [file vision-04-00040-s001.zip]

Archive with 1 entries (1 files):
- vision-894387-supplementary.mp4
